# Supplementary material for: An Energy–Economic–Environment Tri-Objective Evaluation Method for Gas Membrane Separation Processes of H2/CO2
Source: Membranes (Basel). 2023 Dec 21;14(1):3. doi: 10.3390/membranes14010003 (PMC10820163; doi:10.3390/membranes14010003)
Supplement: Supplementary file 1 [file membranes-14-00003-s001.zip]

Archive with 1 entries (1 files):
- membranes-2728667-supplementary.pdf
